# Supplementary material for: Novel Insights into Understanding the Molecular Dialogues between Bipolaroxin and the Gα and Gβ Subunits of the Wheat Heterotrimeric G-Protein during Host–Pathogen Interaction
Source: Antioxidants (Basel). 2022 Sep 5;11(9):1754. doi: 10.3390/antiox11091754 (PMC9495435; doi:10.3390/antiox11091754)
Supplement: Supplementary file 1 [file antioxidants-11-01754-s001.zip]

Archive with 1 entries (1 files):
- antioxidants-1822448-supplementary.pdf
